# Supplementary material for: Aggression Results in the Phosphorylation of ERK1/2 in the Nucleus Accumbens and the Dephosphorylation of mTOR in the Medial Prefrontal Cortex in Female Syrian Hamsters
Source: Int J Mol Sci. 2023 Jan 10;24(2):1379. doi: 10.3390/ijms24021379 (PMC9862940; doi:10.3390/ijms24021379)
Supplement: Supplementary file 1 [file ijms-24-01379-s001.zip]

Archive with 1 entries (1 files):
- ijms-2010987-supplementary.pdf
